# Supplementary material for: Ectopic expression of WRINKLED1 in rice improves lipid biosynthesis but retards plant growth and development
Source: PLoS One. 2022 Aug 19;17(8):e0267684. doi: 10.1371/journal.pone.0267684 (PMC9390937; doi:10.1371/journal.pone.0267684)
Supplement: S1 File — (XLSX) [file pone.0267684.s001.xlsx]

## Sheet: Sheet1
Table S1 Primers used in this study
Abbreviation	Gene ID in phytozome	Protein product	Forward (5'→3')	Reverse (5→3')
cDNA and promoter cloning
OsWRI1a	LOC_Os11g03540	AP2 domain containing protein	GCGAGAGATCATGGCGAAGA	CACCTGAACAGAACGCCTAC
P1 Promoter of BT2	LOC_Os08g25734	cytosolic glucose-1-phosphate adenylyltransferase small subunit	CTTCAAACCGAATATCACTCATAG	AGAATTACAAAGAAAACCGTACTC
qRT-PCR analysis
OsWRI1a/b	LOC_Os11g03540/LOC_Os12g03290	AP2 domain containing protein	GATTCCTCTTCGCCCATGTC	ACTATCATAAGCCCCTAAACAT
OsACP	LOC_Os08g43580	acyl carrier protein	CGAGGAGGAGTTCCACATCAG	CGCCCAAGGTAGAAGTAGAGC
OsENR1	LOC_Os08g23810	enoyl-acyl-carrier-protein reductase	CGAAGTGGGGAACACAGCAG	TTTATTCAAGAAACAAGCCGCA
OsFatA	LOC_Os09g32760	acyl-ACP thioesterase	AAGATTTGCTGGGAACGGGA	CGATTCTCTGAAAGGGCTATGC
OsKASIII	LOC_Os04g55060	3-ketoacyl-acyl carrier protein synthase III	TGGCAAGGTGAAGGCAGGC	GGATGAAATCTCGGAACGGTGT
OsPDH-E1α	LOC_Os04g02900	pyruvate dehydrogenase E1 component alpha subunit	GGACCCCATTACAGCCTTGAA	GGCTTGCGTCAGCGAACTC
OsPDH-E1β	LOC_Os12g42230	pyruvate dehydrogenase E1 component beta subunit	GCACACGATAGGGAACTCCATTA	GTTGCGTCCTCCAGAGTTGC
OsPDH-E2	LOC_Os12g08170	2-oxo acid dehydrogenases acyltransferase	TGGGATCAAGAACCAAATGC	AGTGCCTCAGGGAAAAACAAT
OsPK	LOC_Os10g42100	pyruvate kinase	TGACCCTTGTTCAGAGTGGAGTG	TTATCCCTGTGACGGTATGACG
OsRUB1	LOC_Os06g46770	ubiquitin 1	TTCCATGCTGCTCTACCACAG	AGGGTTCACAAGTCTGCCTATT
