# Supplementary material for: Ectopic expression of WRINKLED1 in rice improves lipid biosynthesis but retards plant growth and development
Source: PLoS One. 2022 Aug 19;17(8):e0267684. doi: 10.1371/journal.pone.0267684 (PMC9390937; doi:10.1371/journal.pone.0267684)
Supplement: S1 Data — (XLSX) [file pone.0267684.s006.xlsx]

## Sheet: Sheet1
Ectopic expression of WRINKLED1 in rice improves lipid biosynthesis but retards plant growth and development
Figure 2	Expression analysis of the OsWRI1a/OsWRI1b genes
	Tissues	Relative expression
	Root	28.33±1.97
	Stem	4.82±0.74
	Leaf	1±0.15
	Endosperm 10 d	1.19±0.02
	Embryo 10 d	20.73±1.91
Figure 4D	Expression analysis of the OsWRI1a gene in leaves of plants at heading stage.
	Lines	Relative expression
	ZH11	1±0.09
	P1-6	36.98±3.00
	P1-7	31.73±2.32
	P1-8	35.18±0.96
	P1-10	26.29±0.93
Figure 4F	Lengths of internodes and panicles of the main stems.
	Lines	ZH11	P1-6	P1-7	P1-8	P1-10
	Nodes	Internode length (cm)	Internode length (cm)	Internode length (cm)	Internode length (cm)	Internode length (cm)
	I	20.01±0.94	16.03±1.24	17.25±0.78	16.34±1.16	17.34±1.14
	II	33.42±1.93	22.74±1.57	24.90±0.99	22.33±1.61	24.53±1.31
	III	14.48±0.93	9.40±0.89	9.78±1.23	9.66±1.05	9.70±1.21
	IV	6.89±1.20	5.24±1.06	5.23±0.89	5.03±0.79	5.85±1.00
	V	1.73±0.28	1.48±0.30	1.55±0.46	1.49±0.27	1.63±0.40
Figure 5F	The chlorophyll content in the second leaves of heading stage plants.
	Lines	Chlorophyll content (mg/g)
	ZH11	3.04±0.09
	P1-6	2.35±0.04
	P1-7	2.40±0.08
	P1-8	2.41±0.05
	P1-10	2.46±0.04
Figure 5G	The FA and TAG content in leaves of heading stage plants.
	Lines	FA content (mg/g)	TAG content (mg/g)
	ZH11	2.13±0.24	0.61±0.04
	P1-6	2.72±0.25	1.42±0.05
	P1-7	2.59±0.31	1.27±0.09
Figure 5H	FA composition in free FA in leaf blades of heading stage plants.
	Lines	ZH11	P1-6	P1-7
	Content	Free FA (mol%)	Free FA (mol%)	Free FA (mol%)
	C16:0 (palmitic acid)	50.24±2.31	45.14±1.79	47.21±1.10
	C16:1 (palmitoleic acid)	0.48±0.01	1.33±0.03	1.21±0.11
	C18:0 (stearic acid)	32.23±1.81	28.38±1.51	30.01±0.98
	C18:1 (oleic acid)	1.30±0.14	2.78±0.13	2.10±0.33
	C18:2 (linoleic acid)	5.33±0.53	7.81±0.59	6.72±0.68
	C18:3 (linolenic acid)	9.46±0.69	14.24±0.32	13.12±0.43
Figure 5I	FA composition in TAG in leaf blades of heading stage plants.
	Lines	ZH11	P1-6	P1-7
	Content	FA in TAG (mol%)	FA in TAG (mol%)	FA in TAG (mol%)
	C16:0 (palmitic acid)	20.93±1.21	22.98±1.32	23.14±0.87
	C18:0 (stearic acid)	23.88±1.11	20.23±1.20	19.98±1.21
	C18:1 (oleic acid)	5.62±0.23	7.82±0.42	7.62±0.62
	C18:2 (linoleic acid)	19.13±1.43	28.33±2.12	29.79±2.02
	C18:3 (linolenic acid)	28.22±1.99	18.58±1.14	16.84±1.18
Figure 6A	The TAG content in endosperm of mature seeds.
	Lines	TAG in endosperm (mg/g)
	ZH11	3.77±0.44
	P1-6	5.39±0.49
	P1-7	4.92±0.33
Figure 6B	FA composition in TAG of endosperm.
	Lines	ZH11	P1-6	P1-7
	Content	FA in TAG of En (mol%)	FA in TAG of En (mol%)	FA in TAG of En (mol%)
	C16:0 (palmitic acid)	16.24±1.11	18.88±1.22	18.24±0.91
	C18:0 (stearic acid)	8.22±0.31	9.38±0.59	8.88±0.68
	C18:1 (oleic acid)	41.24±1.28	36.22±1.02	36.88±1.32
	C18:2 (linoleic acid)	32.11±1.02	34.88±0.99	32.88±1.22
	C18:3 (linolenic acid)	1.75±0.31	1.79±0.30	1.78±0.30
Figure 7	Expression of genes predicted to encode proteins involved in the later stages of glycolysis and in fatty acid biosynthetic pathways in developing endosperms.
		WT	P1-6	P1-7	P1-8	P1-10
Genes	Days	Relative expression	Relative expression	Relative expression	Relative expression	Relative expression
OsWRI1	5d	1.03±0.12	3.00±0.16	2.78±0.27	2.94±0.16	2.67±0.10
	10d	1±0.06	6.78±0.25	6.13±0.13	6.38±0.33	5.92±0.16
OsACP	5d	1±0.07	2.86±0.09	2.64±0.37	2.89±0.29	2.88±0.31
	10d	1.14±0.07	5.89±0.47	4.64±0.44	5.38±0.27	4.65±0.28
OsKASIII	5d	1.28±0.13	2.27±0.26	1.88±0.10	2.08±0.23	1.74±0.18
	10d	1±0.17	4.97±0.18	3.47±0.40	4.51±0.12	3.21±0.32
OsFATA	5d	1.08±0.11	2.08±0.15	1.58±0.10	1.85±0.08	1.57±0.11
	10d	1±0.05	3.66±0.21	2.89±0.13	3.35±0.21	2.89±0.12
OsEAR	5d	1.03±0.12	3.00±0.16	2.78±0.27	2.94±0.16	2.67±0.10
	10d	1±0.06	6.78±0.25	6.13±0.13	6.38±0.33	5.92±0.16
OsPHD-E1 β	5d	1.13±0.04	3.50±0.04	2.92±0.11	3.25±0.13	2.90±0.10
	10d	1±0.08	6.54±0.35	5.64±0.21	6.03±0.16	5.70±0.28
OsPHD-E2	5d	1.35±0.08	3.49±0.11	3.11±0.07	3.37±0.14	3.00±0.16
	10d	1±0.07	5.93±0.21	5.16±0.14	5.52±0.11	5.03±0.15
OsPHD-E1 α	5d	1±0.10	3.14±0.22	2.79±0.11	2.95±0.09	2.54±0.09
	10d	1.66±0.14	5.82±0.14	4.89±0.09	5.54±0.10	5.00±0.15
OsPK	5d	1±0.09	3.77±0.14	2.73±0.16	3.09±0.09	2.46±0.05
	10d	1.19±0.08	4.96±0.24	3.17±0.11	4.42±0.23	2.96±0.11
Figure S3A	The levels of OsWRI1 transcripts in flag leaf (1st leaf), the second (2nd leaf) and the third (3rd leaf) leaves at the stage of the flag leaf was about 10 cm in length in two PBt2P1::OsWRI1a transgenic lines of P1-6 and P1-7.
	Lines	P1-6	P1-7
	Leaves	Relative expression	Relative expression
	Third leaf	1±0.05	1±0.02
	Second leaf	1.13±0.08	1.19±0.05
	First leaf	1.72±0.18	1.62±0.11
Figure S3B	The crude lipid content in leaves of heading stage plants.
	Lines	lipid content (%)
	ZH11	1.61±0.12
	P1-6	2.64±0.22
	P1-7	2.51±0.28
	P1-8	2.59±0.12
	P1-10	2.48±0.18
Figure S3C	Expression of genes predicted to encode proteins involved in the later stages of glycolysis and fatty acid biosynthetic pathways in leaves.
Gnens	Lines	Relative expression		Gnens	Lines	Relative expression
OsACP	ZH11	1±0.06		OsENR1	ZH11	1±0.12
	P1-6	1.98±0.18			P1-6	16.57±1.38
	P1-7	1.24±0.18			P1-7	10.02±0.73
	P1-8	1.35±0.10			P1-8	11.32±1.13
	P1-10	1.32±0.10			P1-10	9.13±1.14
		Relative expression				Relative expression
OsFATA	ZH11	1±0.03		OsPDH-E1 α	ZH11	1±0.15
	P1-6	2.46±0.04			P1-6	3.82±0.06
	P1-7	1.76±0.10			P1-7	2.41±0.19
	P1-8	1.85±0.10			P1-8	2.28±0.04
	P1-10	1.68±0.03			P1-10	2.31±0.03
		Relative expression				Relative expression
OsKASIII	ZH11	1±0.03		OsPDH-E1 β	ZH11	1±0.04
	P1-6	2.92±0.15			P1-6	4.91±0.13
	P1-7	1.82±0.06			P1-7	2.42±0.02
	P1-8	2.12±0.05			P1-8	3.08±0.08
	P1-10	1.92±0.04			P1-10	2.14±0.11
		Relative expression				Relative expression
OsPHD-E2	ZH11	1±0.03		OsPK	ZH11	1±0.04
	P1-6	8.11±0.33			P1-6	4.83±0.10
	P1-7	4.83±0.27			P1-7	2.91±0.03
	P1-8	5.90±0.09			P1-8	3.72±0.21
	P1-10	5.81±0.07			P1-10	2.50±0.08
Figure S4A	The 1000-seed weight. Seed weights were calculated by randomly selected seeds.
	Lines	1000-seed weight (g)
	ZH11	27.19±1.23
	P1-6	22.93±0.67
	P1-7	23.30±0.92
	P1-8	22.99±1.13
	P1-10	24.75±0.90
Figure S4B	The crude lipid content in endosperm of mature seeds.
	Lines	Lipid content (%)
	ZH11	0.54±0.01
	P1-6	0.94±0.04
	P1-7	0.91±0.02
	P1-8	0.92±0.02
	P1-10	0.91±0.02
